# Supplementary material for: Prospective Upfront Next-Generation Sequencing for Advanced Non-Small Cell Lung Cancer: Real-World Outcomes from the Ion Chiricuță Oncology Institute
Source: Int J Mol Sci. 2025 Apr 5;26(7):3403. doi: 10.3390/ijms26073403 (PMC11989902; doi:10.3390/ijms26073403)
Supplement: Supplementary file 1 [file ijms-26-03403-s001.zip]

Archive with 1 entries (1 files):
- ijms-3559836-supplementary.pdf
